# Supplementary material for: Composting of Wild Boar Carcasses in Lithuania Leads to Inactivation of African Swine Fever Virus in Wintertime
Source: Pathogens. 2023 Feb 9;12(2):285. doi: 10.3390/pathogens12020285 (PMC9966675; doi:10.3390/pathogens12020285)
Supplement: Supplementary file 1 [file pathogens-12-00285-s001.zip]

Archive with 2 entries (2 files):
- Table S1.xls
- Table S2 (1).xlsx
