# Supplementary material for: Composting of Wild Boar Carcasses in Lithuania Leads to Inactivation of African Swine Fever Virus in Wintertime
Source: Pathogens. 2023 Feb 9;12(2):285. doi: 10.3390/pathogens12020285 (PMC9966675; doi:10.3390/pathogens12020285)
Supplement: Supplementary file 1 [file pathogens-12-00285-s001.zip › Table S1.xls]

## Sheet: Sheet1
	The location were composting was done (Study 1 and 2)							Temperatures for locations where wild boar carcasses for the Study 2 were found
	Composting trial site, Kaunas, Kaunas weather monitoring station (WMS)							Place of origin of WB carcass No. 4, Vilnius WMS						Place of origin of WB carcass No. 5,6,7, 8and 9, Skuodas WMS						Temperatures for locations where wild boar carcasses for the Study 2 were found
		Weather temperatures, °C			Precipiation	Snow coverage		Weather temperatures, °C			Precipiation	Snow coverage		Weather temperatures, °C			Precipiation	Snow coverage		Place of origin of WB carcasses No. 1, 2, and 3 Kretingos WMS
Month, year	Day	Average	Max.	Min.	mm	cm	dates the same	Average	Max.	Min.	mm	cm	dates the same	Average	Max.	Min.	mm	cm				Weather temperatures, °C			Precipiation	Snow coverage
11-2021	1	6.8	10.8	3.4	0	–	as in column						as in column					not MEASURED		Month-Year	Day	Average	Max.	Min.	mm	cm
	2	6.1	8.3	4	0	–	A and B						A and B							10-2021	14	4.8	11.1	-1.4	5.7	not MEASURED
	3	7.1	7.9	6	6.4	–		6.3	7.4	5.5	10.4	–									15	10.7	12.4	7.7	15.6
	4	6.6	10.2	2.6	0.4	–		7.1	10.7	4.5	0	–									16	9.4	12.3	5.9	8.9
	5	9.1	11.2	7	0.5	–		9.1	11.4	7.5	0.2	–									17	10.1	11.9	8.5	3.9
	6	7.9	9.4	6.5	1.2	–		7.1	8.7	5.5	2.5	–									18	6	10.6	-0.2	0.3
	7	7.4	8.9	5.7	2.5	–		6.8	8.2	5.3	3.4	–									19	3.1	9.4	-2.2	0.1
	8	6	7.4	2.8	1.6	–		5.3	6.3	2.9	6.5	–		5.5	8.9	0.6	5.5				20	11.5	15.6	6.9	14.1
	9	0.7	4	-2.2	0	–		0.2	3.2	-2.3	0	–		0.1	4	-4.6	0				21	13.7	15.6	9.8	4.8
	10	2.8	5.8	0.2	0	–		0.6	3	-1.7	0.3	–		6.8	10.8	1.5	6.5				22	8.3	11.7	5.4	28.5
	11	4.2	7.2	1.9	0.3	–		2.2	4.2	0.4	0.1	–		9	9.7	7.9	3.6				23	7.4	10.1	4.6	3.1
	12	6.7	9.2	3.1	0.1	–		6.1	8.7	2.2	0.5	–		6.8	9.8	2.3	0				24	5	9.8	-1.2	0.7
	13	3.3	6	0.5	0	–		1.7	3.6	-0.2	0	–		2.7	6.9	-1.4	0				25	7.2	9.7	3.7	0
	14	4	4.5	3.4	0	–		3.1	3.7	2.6	0	–		4	5.2	-0.2	0				26	6.9	10.7	4.2	12.7
	15	1.9	3.5	1	0	–		1	2.9	-0.2	0	–		0.1	3.3	-2.3	0				27	10.3	12.4	8.1	6.6
	16	2.5	3.2	1.6	0	–		1	2.3	0	0	–		3	4.3	0.1	0				28	12	12.7	11.6	1.8
	17	3.9	4.8	3.1	0	–		2.6	3.1	2.1	0	–		4.2	5.3	3.4	2.3				29	9.8	13.9	6.8	0
	18	4.8	7.1	3.2	0.8	–		3.9	6.1	1.9	0.6	–		6	8	4.7	6				30	8.7	12.7	5.8	0
	19	8	10.7	5.2	7.6	–		6.6	9.9	4.2	8.3	–		7.5	11	4.7	1.7				31	9.8	12.5	6.8	0
	20	8.5	10.5	5.7	0.6	–		8	10.3	5.7	0.6	–		8.4	10.9	5.5	0			11-2021	1	8.8	12.4	5.2	0
	21	6.9	8.9	3.4	13	–		6.2	7.9	3.5	14.3	–		4.7	7.6	1.3	12				2	6.8	9.6	4.4	0
	22	0.3	4	-4	0	–		-0.3	3.8	-5.6	0.6	–		0.1	2.9	-4	0				3	7.2	9.3	5.9	3.5
	23	-0.7	2.9	-5	0.9	1		-2.8	1.1	-7.6	2.8	1		1.9	5.7	-1.2	6				4	7.5	9.1	5.8	3.9
	24	3	6.1	0	0.2	<0,5		1.4	4	-0.5	0	1		4.9	7.5	0.8	0
	25	5	6	3.3	0.4	–								6	7.2	3.3	3.2
	26	2.3	3.7	0.1	0	–								3.8	5.5	2.1	8.3
	27	0.7	1.8	0.2	8.8	<0,5								1.1	3	-0.2	1.5
	28	0.8	1.8	0.2	0.2	1								0.5	1.8	0	1.9
	29	0.2	1.2	-1.7	12.7	3								0.3	1.1	-0.2	1.3
	30	-1.6	0.5	-8.9	0.3	8								-0.9	0.8	-3.6	0.2
12-2021	1	-4.1	-0.8	-8	0	7
	2	0.9	3.6	-3.5	12.7	10
	3	0.5	2.7	-1.6	0	4
	4	-0.9	0.5	-1.6	1.3	5			WMS - weather monitoring station
	5	-0.8	0.3	-2.9	0.3	6
	6	-7.4	-2.9	-10.2	0.8	4
	7	-10.8	-10.1	-11.8	0	5
	8	-11.4	-9.9	-15.2	0.5	8
	9	-9.5	-4.3	-13.6	0	6
	10	-0.8	2	-4.3	0.3	5
	11	1	2	0.4	4.6	3
	12	-0.7	0.5	-2.1	0	2
	13	-1.6	-1.3	-2.1	0	2
	14	-2.2	-0.3	-3.5	0	2
	15	1.4	3	-0.3	0.6	2
	16	5.6	6.5	3	0.5	–
	17	2.5	4	1.1	0	–
	18	2.5	5	0.2	4.9	–
	19	3.6	4.8	1.2	0.4	–
	20	-1.8	1.6	-5.2	1.4	2
	21	-7.1	-4.6	-8.9	0.4	1
	22	-10.4	-7.8	-13.5	0	2
	23	-7.3	-2.7	-13.8	0.2	3
	24	-4.3	-1.4	-7.5	1.8	3
	25	-6.2	-3.5	-9.6	0	5
	26	-3.4	-1.2	-7.4	0.5	4
	27	-5.2	-3.2	-7.7	0	4
	28	-8.7	-7.2	-11	0	4
	29	-8	-6.3	-9.1	0	4
	30	-4.8	-1	-7.6	0	4
	31	2.7	5.1	-1	6.2	2
01-2022	1	3.8	5.8	0.1	2.4	–
	2	-1.1	1.8	-4.3	11	–
	3	4.6	7.1	1.8	11.1	–
	4	4.7	5.2	3.7	2.1	–
	5	2.5	4	0.5	1.9	–
	6	0.9	2	-2.3	0.2	–
	7	-2.5	-0.8	-3.9	0	<0,5
	8	-1.8	-0.8	-2.3	0	<0,5
	9	-1.3	-0.6	-1.8	0	<0,5
	10	-1.6	0.7	-4.1	0.1	<0,5
	11	-3.3	-1.3	-7.8	0	<0,5
	12	-8.1	-3	-11.8	0	<0,5
	13	1.5	4.6	-3	0.2	<0,5
	14	4.7	7.5	2.5	1.1	–
	15	2.4	3	0.5	0	–
	16	-0.9	0.6	-2	0	–
	17	0.6	2.6	-1.3	6.4	–
	18	-0.6	0.9	-1.8	0	4
	19	0.6	2.4	-1.9	0	3
	20	-0.1	0.9	-2.2	2.8	1
	21	-0.3	0.6	-2.1	2.5	6
	22	-1.8	-0.1	-3.1	0.6	5
	23	-4.1	-0.3	-8.4	0	5
	24	-2.9	-1	-6.5	0.5	5
	25	1.2	2.9	-1.3	2.2	3
	26	-1.4	1.3	-4.1	0.3	1
	27	1.8	2.9	0.2	3.4	1
	28	2.1	3.3	1	1.5	<0,5
	29	0.1	1.5	-2.5	2.7	<0,5
	30	1.6	4.3	0.2	11.3	<0,5
	31	-1.1	0.4	-2.2	4.7	6
02-2022	1	-2.1	-0.9	-3	0.8	7
	2	-1.9	-0.8	-3	4.1	8
	3	-4.2	-1.7	-8.2	0.4	9
	4	-2.9	0.1	-8.5	0.1	9
	5	1.4	2.5	-0.2	3	6
	6	1.3	2.1	0.6	4.3	3
	7	1.9	3.7	1.1	5.4	<0,5
	8	1.5	3.1	0.5	1.5	<0,5
	9	3.4	5.1	2	1.2	<0,5
	10	4.2	6.2	2.5	1.1	–
	11	2.1	3.7	0.7	0.6	–
	12	0.3	2.1	-2.6	0.3	<0,5
	13	0.1	3.1	-2.2	0	–
	14	1.2	4.9	-1	0	–
	15	2.1	6.5	-1.2	0.6	–
	16	3.6	7.2	0.8	0.3	–
	17	5.7	8.6	2.7	16.4	–
	18	2.5	5.2	0.5	4.4	<0,5
	19	3.3	6.8	0.3	12.1	–
	20	2.2	4	0.8	3.3	–
	21	3.7	8.6	0.7	9.3	–
	22	1.6	3.4	0.3	1.5	<0,5
	23	0	1	-1.5	1.5	<0,5
	24	2	6.5	-0.5	0	–
