# Supplementary material for: Composting of Wild Boar Carcasses in Lithuania Leads to Inactivation of African Swine Fever Virus in Wintertime
Source: Pathogens. 2023 Feb 9;12(2):285. doi: 10.3390/pathogens12020285 (PMC9966675; doi:10.3390/pathogens12020285)
Supplement: Supplementary file 1 [file pathogens-12-00285-s001.zip › Table S2 (1).xlsx]

## Sheet: Results PCR and Virus isolation
Date of testing	Date of sampling	Sample ID		Carcass number	Sample Matrix	Disease	Wild boar origin (area, department responsible)	CT value	Virus isolation
2021-11-05	2021-11-04	2-21/	15892G1	3	swab nose	ASF	Kretingos sk.VMVT Klaipėdos dep.	24.95	+++
2021-11-05	2021-11-04	2-21/	15892G2	3	swab nose	ASF	Kretingos sk.VMVT Klaipėdos dep.	25.7	+++
2021-11-05	2021-11-04	2-21/	15892P1G3	3	tissue	ASF	Kretingos sk.VMVT Klaipėdos dep.	25.76	-
2021-11-05	2021-11-04	2-21/	15892G4	3	blood	ASF	Kretingos sk.VMVT Klaipėdos dep.	20.51	-
2021-11-05	2021-11-04	2-21/	15892G5	3	blood	ASF	Kretingos sk.VMVT Klaipėdos dep.	21.74	+
2021-11-05	2021-11-04	2-21/	15893G1	1	swab nose	ASF	Kretingos sk.VMVT Klaipėdos dep.	25.76	-
2021-11-05	2021-11-04	2-21/	15893G2	1	swab nose	ASF	Kretingos sk.VMVT Klaipėdos dep.	25.42	+++
2021-11-05	2021-11-04	2-21/	15893P1G3	1	tissue	ASF	Kretingos sk.VMVT Klaipėdos dep.	24.84	-
2021-11-05	2021-11-04	2-21/	15894G1	2	swab nose	ASF	Kretingos sk.VMVT Klaipėdos dep.	25.44	++
2021-11-05	2021-11-04	2-21/	15894G2	2	swab nose	ASF	Kretingos sk.VMVT Klaipėdos dep.	23.69	+++
2021-11-05	2021-11-04	2-21/	15894P1G3	2	tissue	ASF	Kretingos sk.VMVT Klaipėdos dep.	22.04	-
2021-11-12	2021-11-11	2-21/	16413P1G1	1	bone marrow	ASF	Kretingos sk.VMVT Klaipėdos dep.	20.6	-
2021-11-12	2021-11-11	2-21/	16413P1G2	1	tissue	ASF	Kretingos sk.VMVT Klaipėdos dep.	21.54	+
2021-11-12	2021-11-11	2-21/	16413P1G3	1	tissue	ASF	Kretingos sk.VMVT Klaipėdos dep.	23.59	-
2021-11-12	2021-11-11	2-21/	16413P1G4	1	tissue	ASF	Kretingos sk.VMVT Klaipėdos dep.	26.58	-
2021-11-12	2021-11-11	2-21/	16413P1G5	1	tissue	ASF	Kretingos sk.VMVT Klaipėdos dep.	24.01	-
2021-11-12	2021-11-11	2-21/	16413P1G6	1	fluid from abdominal cavity	ASF	Kretingos sk.VMVT Klaipėdos dep.	26.57	-
2021-11-12	2021-11-11	2-21/	16413P1G7	1	fluid from abdominal cavity	ASF	Kretingos sk.VMVT Klaipėdos dep.	25.73	-
2021-11-19	2021-11-18	2-21/	16988P1G1	1	bone marrow	ASF	Kretingos sk.VMVT Klaipėdos dep.	19.23	-
2021-11-19	2021-11-18	2-21/	16988P1G2	1	tissue	ASF	Kretingos sk.VMVT Klaipėdos dep.	25.64	-
2021-11-19	2021-11-18	2-21/	16988P1G3	1	tissue	ASF	Kretingos sk.VMVT Klaipėdos dep.	26.46	-
2021-11-19	2021-11-18	2-21/	16988P1G4	1	fluid from abdominal cavity	ASF	Kretingos sk.VMVT Klaipėdos dep.	26.88	-
2021-11-19	2021-11-18	2-21/	16988P1G5	1	fluid from abdominal cavity	ASF	Kretingos sk.VMVT Klaipėdos dep.	27.38	-
2021-11-19	2021-11-18	2-21/	16989P1G1	2	bone marrow	ASF	Kretingos sk.VMVT Klaipėdos dep.	20.46	-
2021-11-19	2021-11-18	2-21/	16989P1G2	2	tissue	ASF	Kretingos sk.VMVT Klaipėdos dep.	24.68	-
2021-11-19	2021-11-18	2-21/	16989P1G3	2	tissue	ASF	Kretingos sk.VMVT Klaipėdos dep.	25.18	-
2021-11-19	2021-11-18	2-21/	16989P1G4	2	fluid from abdominal cavity	ASF	Kretingos sk.VMVT Klaipėdos dep.	29.72	-
2021-11-19	2021-11-18	2-21/	16989P1G5	2	fluid from abdominal cavity	ASF	Kretingos sk.VMVT Klaipėdos dep.	28.6	-
2021-11-26	2021-11-26	2-21/	17468.51P1	1	bone marrow	ASF	Kretingos sk.VMVT Klaipėdos dep.	19.74	-
2021-11-26	2021-11-26	2-21/	17468.51P3	1	tissue	ASF	Kretingos sk.VMVT Klaipėdos dep.	31.62	-
2021-11-26	2021-11-26	2-21/	17468S1G3 51	1	fluid from abdominal cavity	ASF	Kretingos sk.VMVT Klaipėdos dep.	28.24	-
2021-11-26	2021-11-26	2-21/	17468.52P1	2	bone marrow	ASF	Kretingos sk.VMVT Klaipėdos dep.	21.7	-
2021-11-26	2021-11-26	2-21/	17468.52P3	2	tissue	ASF	Kretingos sk.VMVT Klaipėdos dep.	24.86	-
2021-11-26	2021-11-26	2-21/	17468.59P1	3	bone marrow	ASF	Kretingos sk.VMVT Klaipėdos dep.	24.54	-
2021-11-26	2021-11-26	2-21/	17468.59P2	3	tissue	ASF	Kretingos sk.VMVT Klaipėdos dep.	22.35	-
2021-11-26	2021-11-26	2-21/	17468.59P3	3	tissue	ASF	Kretingos sk.VMVT Klaipėdos dep.	28.26	-
2021-11-26	2021-11-26	2-21/	17468S1G4 52	2	fluid from abdominal cavity	ASF	Kretingos sk.VMVT Klaipėdos dep.	24.51	-
2021-12-03	2021-12-02	2-21/	17921P1G1	3	bone marrow	ASF	Kretingos sk.VMVT Klaipėdos dep.	26.76	-
2021-12-03	2021-12-02	2-21/	17921P1G2	3	tissue	ASF	Kretingos sk.VMVT Klaipėdos dep.	19.97	-
2021-12-03	2021-12-02	2-21/	17921P1G3	3	fluid from abdominal cavity	ASF	Kretingos sk.VMVT Klaipėdos dep.	25.68	-
2021-12-03	2021-12-02	2-21/	17922P1G1	2	bone marrow	ASF	Kretingos sk.VMVT Klaipėdos dep.	21.52	-
2021-12-03	2021-12-02	2-21/	17922P1G2	2	tissue	ASF	Kretingos sk.VMVT Klaipėdos dep.	26.6	-
2021-12-03	2021-12-02	2-21/	17922P1G3	2	tissue	ASF	Kretingos sk.VMVT Klaipėdos dep.	29.48	-
2021-12-03	2021-12-02	2-21/	17922P1G4	2	fluid from abdominal cavity	ASF	Kretingos sk.VMVT Klaipėdos dep.	28.46	-
2021-12-03	2021-12-02	2-21/	17923P1G1	1	bone marrow	ASF	Kretingos sk.VMVT Klaipėdos dep.	20.57	-
2021-11-30	2021-11-30	2-21/	17514P1G2	4	tissue	ASF	Vilniaus VMVT dep.	22.29	-
2021-11-30	2021-11-30	2-21/	17514P1G3	4	tissue	ASF	Vilniaus VMVT dep.	24.71	-
2021-11-30	2021-11-29	2-21/	17515P1G1	5	bone marrow	ASF	Skuodo sk. VMVT Klaipėdos dep.	23.34	-
2021-11-30	2021-11-29	2-21/	17515P1G2	5	tissue	ASF	Skuodo sk. VMVT Klaipėdos dep.	28.04	-
2021-11-30	2021-11-29	2-21/	17515P1G3	5	tissue	ASF	Skuodo sk. VMVT Klaipėdos dep.	22.42	-
2021-11-30	2021-11-29	2-21/	17515P1G4	5	fluid from abdominal cavity	ASF	Skuodo sk. VMVT Klaipėdos dep.	24.14	-
2021-11-30	2021-11-29	2-21/	17516P1G1	6	bone marrow	ASF	Skuodo sk. VMVT Klaipėdos dep.	20.96	+++
2021-11-30	2021-11-29	2-21/	17516P1G2	6	tissue	ASF	Skuodo sk. VMVT Klaipėdos dep.	19.88	+++
2021-11-30	2021-11-29	2-21/	17516P1G3	6	tissue	ASF	Skuodo sk. VMVT Klaipėdos dep.	21.59	-
2021-11-30	2021-11-29	2-21/	17517P1G1	7	bone marrow	ASF	Skuodo sk. VMVT Klaipėdos dep.	20.56	-
2021-11-30	2021-11-29	2-21/	17517P1G2	7	tissue	ASF	Skuodo sk. VMVT Klaipėdos dep.	19.85	-
2021-11-30	2021-11-29	2-21/	17517P1G3	7	tissue	ASF	Skuodo sk. VMVT Klaipėdos dep.	28.88	-
2021-11-30	2021-11-29	2-21/	17517P1G4	7	fluid from abdominal cavity	ASF	Skuodo sk. VMVT Klaipėdos dep.	21.69	-
2021-11-30	2021-11-29	2-21/	17518P1G1	8	bone marrow	ASF	Skuodo sk. VMVT Klaipėdos dep.	36.03	-
2021-11-30	2021-11-29	2-21/	17518P1G2	8	tissue	ASF	Skuodo sk. VMVT Klaipėdos dep.	35.13	-
2021-11-30	2021-11-29	2-21/	17518P1G3	8	tissue	ASF	Skuodo sk. VMVT Klaipėdos dep.	36.24	-
2021-11-30	2021-11-29	2-21/	17519P1G1	9	bone marrow	ASF	Skuodo sk. VMVT Klaipėdos dep.	25.62	-
2021-11-30	2021-11-29	2-21/	17519P1G2	9	tissue	ASF	Skuodo sk. VMVT Klaipėdos dep.	23.73	-
2021-11-30	2021-11-29	2-21/	17519P1G3	9	tissue	ASF	Skuodo sk. VMVT Klaipėdos dep.	29.12	-
2021-11-30	2021-11-29	2-21/	17519P1G4	9	fluid from abdominal cavity	ASF	Skuodo sk. VMVT Klaipėdos dep.	19.42	-
2021-12-02	2021-12-01	2-21/	17821P1G1	5	bone marrow	ASF	Skuodo sk. VMVT Klaipėdos dep.	28.25	-
2021-12-02	2021-12-01	2-21/	17821P1G2	5	tissue	ASF	Skuodo sk. VMVT Klaipėdos dep.	21.51	-
2021-12-02	2021-12-01	2-21/	17821P1G3	5	tissue	ASF	Skuodo sk. VMVT Klaipėdos dep.	24.04	-
2021-12-02	2021-12-01	2-21/	17822P1G1	6	bone marrow	ASF	Skuodo sk. VMVT Klaipėdos dep.	25.61	-
2021-12-02	2021-12-01	2-21/	17822P1G2	6	tissue	ASF	Skuodo sk. VMVT Klaipėdos dep.	20.58	-
2021-12-02	2021-12-01	2-21/	17822P1G3	6	tissue	ASF	Skuodo sk. VMVT Klaipėdos dep.	34.63	-
2021-12-02	2021-12-01	2-21/	17823P1G1	7	bone marrow	ASF	Skuodo sk. VMVT Klaipėdos dep.	23.55	+++
2021-12-02	2021-12-01	2-21/	17823P1G2	7	tissue	ASF	Skuodo sk. VMVT Klaipėdos dep.	20.68	-
2021-12-02	2021-12-01	2-21/	17823P1G3	7	tissue	ASF	Skuodo sk. VMVT Klaipėdos dep.	26.69	-
2021-12-02	2021-12-01	2-21/	17825P1G1	9	bone marrow	ASF	Skuodo sk. VMVT Klaipėdos dep.	26.58	-
2021-12-02	2021-12-01	2-21/	17825P1G2	9	tissue	ASF	Skuodo sk. VMVT Klaipėdos dep.	24.68	-
2021-12-02	2021-12-01	2-21/	17825P1G3	9	tissue	ASF	Skuodo sk. VMVT Klaipėdos dep.	24.36	-
2021-12-08	2021-12-06	2-21/	18345PG1	5	bone marrow	ASF	Skuodo sk. VMVT Klaipėdos dep.	24.02	-
2021-12-08	2021-12-06	2-21/	18345PG2	5	tissue	ASF	Skuodo sk. VMVT Klaipėdos dep.	23.46	-
2021-12-08	2021-12-06	2-21/	18345PG3	5	tissue	ASF	Skuodo sk. VMVT Klaipėdos dep.	24.75	-
2021-12-08	2021-12-06	2-21/	18346PG1	7	bone marrow	ASF	Skuodo sk. VMVT Klaipėdos dep.	22.52	-
2021-12-08	2021-12-06	2-21/	18346PG2	7	tissue	ASF	Skuodo sk. VMVT Klaipėdos dep.	19.78	-
2021-12-08	2021-12-06	2-21/	18346PG3	7	tissue	ASF	Skuodo sk. VMVT Klaipėdos dep.	24.79	-
2021-12-08	2021-12-06	2-21/	18347PG2	8	tissue	ASF	Skuodo sk. VMVT Klaipėdos dep.	35.24	-
2021-12-08	2021-12-06	2-21/	18348PG1	9	bone marrow	ASF	Skuodo sk. VMVT Klaipėdos dep.	27.12	+
2021-12-08	2021-12-06	2-21/	18348PG2	9	tissue	ASF	Skuodo sk. VMVT Klaipėdos dep.	25.75	-
2021-12-08	2021-12-06	2-21/	18348PG3	9	tissue	ASF	Skuodo sk. VMVT Klaipėdos dep.	30.91	-
2021-12-08	2021-12-06	2-21/	18349PG1	6	bone marrow	ASF	Skuodo sk. VMVT Klaipėdos dep.	28.39	-
2021-12-08	2021-12-06	2-21/	18349PG2	6	tissue	ASF	Skuodo sk. VMVT Klaipėdos dep.	21.18	-
2021-12-08	2021-12-06	2-21/	18349PG3	6	tissue	ASF	Skuodo sk. VMVT Klaipėdos dep.	23.55	-
2021-12-15	2021-12-03	2-21/	18922P1G1	5	bone marrow	ASF	Skuodo sk. VMVT Klaipėdos dep.	25.67	-
2021-12-15	2021-12-03	2-21/	18922P1G2	5	tissue	ASF	Skuodo sk. VMVT Klaipėdos dep.	25.68	-
2021-12-15	2021-12-03	2-21/	18922P1G3	5	tissue	ASF	Skuodo sk. VMVT Klaipėdos dep.	31.36	-
2021-12-15	2021-12-03	2-21/	18923P1G2	6	tissue	ASF	Skuodo sk. VMVT Klaipėdos dep.	20.67	-
2021-12-15	2021-12-03	2-21/	18923P1G3	6	tissue	ASF	Skuodo sk. VMVT Klaipėdos dep.	31.58	-
2021-12-15	2021-12-03	2-21/	18924P1G1	7	bone marrow	ASF	Skuodo sk. VMVT Klaipėdos dep.	21.99	-
2021-12-15	2021-12-03	2-21/	18924P1G2	7	tissue	ASF	Skuodo sk. VMVT Klaipėdos dep.	20.86	-
2021-12-15	2021-12-03	2-21/	18924P1G3	7	tissue	ASF	Skuodo sk. VMVT Klaipėdos dep.	28.35	-
2021-12-15	2021-12-03	2-21/	18926P1G1	9	bone marrow	ASF	Skuodo sk. VMVT Klaipėdos dep.	34.97	-
2021-12-15	2021-12-03	2-21/	18926P1G2	9	tissue	ASF	Skuodo sk. VMVT Klaipėdos dep.	26.84	-
2021-12-22	2021-12-20	2-21/	19283P1G1	5	bone marrow	ASF	Skuodo sk. VMVT Klaipėdos dep.	26.25	-
2021-12-22	2021-12-20	2-21/	19283P1G2	5	tissue	ASF	Skuodo sk. VMVT Klaipėdos dep.	27.79	-
2021-12-22	2021-12-20	2-21/	19283P1G3	5	tissue	ASF	Skuodo sk. VMVT Klaipėdos dep.	28.38	-
2021-12-22	2021-12-20	2-21/	19284P1G1	6	bone marrow	ASF	Skuodo sk. VMVT Klaipėdos dep.	23.84	-
2021-12-22	2021-12-20	2-21/	19285P1G1	7	bone marrow	ASF	Skuodo sk. VMVT Klaipėdos dep.	24.43	-
2021-12-22	2021-12-20	2-21/	19285P1G2	7	tissue	ASF	Skuodo sk. VMVT Klaipėdos dep.	22.71	-
2021-12-22	2021-12-20	2-21/	19285P1G3	7	tissue	ASF	Skuodo sk. VMVT Klaipėdos dep.	27.52	-
2021-12-22	2021-12-20	2-21/	19287P1G1	9	bone marrow	ASF	Skuodo sk. VMVT Klaipėdos dep.	27.14	-
2021-12-22	2021-12-20	2-21/	19287P1G2	9	tissue	ASF	Skuodo sk. VMVT Klaipėdos dep.	32.77	-
2021-12-29	2021-12-27	2-21/	19726P1G1	5	bone marrow	ASF	Skuodo sk. VMVT Klaipėdos dep.	26.3	-
2021-12-29	2021-12-27	2-21/	19726P1G2	5	tissue	ASF	Skuodo sk. VMVT Klaipėdos dep.	26.6	-
2021-12-29	2021-12-27	2-21/	19726P1G3	5	tissue	ASF	Skuodo sk. VMVT Klaipėdos dep.	26.3	-
2021-12-29	2021-12-27	2-21/	19727PG1	6	bone marrow	ASF	Skuodo sk. VMVT Klaipėdos dep.	26.7	-
2021-12-29	2021-12-27	2-21/	19728P1G1	7	bone marrow	ASF	Skuodo sk. VMVT Klaipėdos dep.	27.8	-
2021-12-29	2021-12-27	2-21/	19728P1G2	7	tissue	ASF	Skuodo sk. VMVT Klaipėdos dep.	21.3	-
2021-12-29	2021-12-27	2-21/	19728P1G3	7	tissue	ASF	Skuodo sk. VMVT Klaipėdos dep.	29.4	-
2021-12-29	2021-12-27	2-21/	19730P1G1	9	bone marrow	ASF	Skuodo sk. VMVT Klaipėdos dep.	26.3	-
2021-12-29	2021-12-27	2-21/	19730P1G2	9	tissue	ASF	Skuodo sk. VMVT Klaipėdos dep.	36.4	-
2021-11-24	2021-11-23	2-21/	17261S1G1	4	fluid from abdominal cavity	ASF	Vilniaus VMVT dep.	24.3	-
2021-11-24	2021-11-23	2-21/	17261P1G2	4	tissue	ASF	Vilniaus VMVT dep.	19.74	-
2021-11-24	2021-11-23	2-21/	17261P1G3	4	tissue	ASF	Vilniaus VMVT dep.	24.89	-
2021-11-24	2021-11-23	2-21/	17261P1G4	4	bone marrow	ASF	Vilniaus VMVT dep.	24.87	-
2021-12-03	2021-12-02	2-21/	17923P1G2	1	fluid from abdominal cavity	ASF	Kretingos sk.VMVT Klaipėdos dep.	28.45	-
2021-12-03	2021-12-02	2-21/	17923P1G3	1	fluid from abdominal cavity	ASF	Kretingos sk.VMVT Klaipėdos dep.	29.42	-
2021-11-26	2021-11-26	2-21/	17468XP1	4	bone marrow	ASF	Vilniaus VMVT dep.	25.52	-
2021-11-26	2021-11-26	2-21/	17468XP2	4	tissue	ASF	Vilniaus VMVT dep.	28.81	-
2021-11-26	2021-11-26	2-21/	17468XP3	4	tissue	ASF	Vilniaus VMVT dep.	22.76	-
2021-12-09	2021-12-09	2-21/	18426PG1	2	bone marrow	ASF	Kretingos sk.VMVT Klaipėdos dep.	27.05	++
2021-12-09	2021-12-09	2-21/	18426G2	2	fluid from abdominal cavity	ASF	Kretingos sk.VMVT Klaipėdos dep.	27.62	-
2021-12-09	2021-12-09	2-21/	18426G3	2	fluid from abdominal cavity	ASF	Kretingos sk.VMVT Klaipėdos dep.	29.35	-
2021-12-09	2021-12-09	2-21/	18427PG1	3	bone marrow	ASF	Kretingos sk.VMVT Klaipėdos dep.	29.56	-
2021-12-09	2021-12-09	2-21/	18427G2	3	fluid from abdominal cavity	ASF	Kretingos sk.VMVT Klaipėdos dep.	23.63	-
2021-12-09	2021-12-09	2-21/	18427G3	3	fluid from abdominal cavity	ASF	Kretingos sk.VMVT Klaipėdos dep.	22.44	+
2021-12-16	2021-12-16	2-21/	19057G1	3	fluid from abdominal cavity	ASF	Kretingos sk.VMVT Klaipėdos dep.	21.77	-
2021-11-30	2021-11-30	2-21/	17514P1G1	4	bone marrow	ASF	Vilniaus VMVT dep.	28.76	+++
2021-12-09	2021-12-09	2-21/	18425PG1	4	bone marrow	ASF	Vilniaus VMVT dep.	25.76	-
2021-12-09	2021-12-09	2-21/	18425PG2	4	tissue	ASF	Vilniaus VMVT dep.	25.85	-
2021-12-09	2021-12-09	2-21/	18425PG3	4	tissue	ASF	Vilniaus VMVT dep.	24.88	-
2021-12-15	2021-12-13	2-21/	18921P1G1	4	bone marrow	ASF	Vilniaus VMVT dep.	25.46	-
2021-12-15	2021-12-13	2-21/	18921P1G3	4	tissue	ASF	Vilniaus VMVT dep.	27.33	-
2021-12-22	2021-12-20	2-21/	19282P1G1	4	bone marrow	ASF	Vilniaus VMVT dep.	24.66	-
2021-12-22	2021-12-20	2-21/	19282P1G3	4	tissue	ASF	Vilniaus VMVT dep.	25.68	-
2021-02-28	2022-02-24			1	muscle mass	ASF	Kretingos sk.VMVT Klaipėdos dep.	32,42
2021-02-28	2022-02-24			1	bone marrow	ASF	Kretingos sk.VMVT Klaipėdos dep.	24
						ASF	Kretingos sk.VMVT Klaipėdos dep.
2021-02-28	2022-02-24			2	bone marrow (ribs)	ASF	Kretingos sk.VMVT Klaipėdos dep.	28.59
2021-02-28	2022-02-24			2	bone marrow (ribs)	ASF	Kretingos sk.VMVT Klaipėdos dep.	34.37
2021-02-28	2022-02-24			3	muscle mass	ASF	Kretingos sk.VMVT Klaipėdos dep.	31.58
2021-02-28	2022-02-24			3	bone marrow	ASF	Kretingos sk.VMVT Klaipėdos dep.	28,36
2021-02-28	2022-02-24			4	small piece of spleen and gauze	ASF	Vilniaus VMVT dep.	33,85
2021-02-28	2022-02-24			4	bone marrow	ASF	Vilniaus VMVT dep.	20.2
2021-02-28	2022-02-24			5	small piece of spleen and gauze	ASF	Skuodo sk. VMVT Klaipėdos dep.	30,42
2021-02-28	2022-02-24			5	bone marrow	ASF	Skuodo sk. VMVT Klaipėdos dep.	35,73
2021-02-28	2022-02-24			6	small piece of spleen and gauze	ASF	Skuodo sk. VMVT Klaipėdos dep.	24.5
2021-02-28	2022-02-24			6	bone marrow	ASF	Skuodo sk. VMVT Klaipėdos dep.	29,83
2021-02-28	2022-02-24			6	bone marrow	ASF	Skuodo sk. VMVT Klaipėdos dep.	35.25
2021-02-28	2022-02-24			7	bone marrow	ASF	Skuodo sk. VMVT Klaipėdos dep.	25.86
2021-02-28	2022-02-24			7	muscle mass	ASF	Skuodo sk. VMVT Klaipėdos dep.	negative
2021-02-28	2022-02-24			8	bone marrow	ASF	Skuodo sk. VMVT Klaipėdos dep.	35.96
2021-02-28	2022-02-24			8	muscle mass	ASF	Skuodo sk. VMVT Klaipėdos dep.	negative
2021-02-28	2022-02-24			9	bone marrow	ASF	Skuodo sk. VMVT Klaipėdos dep.	negative
